# Supplementary material for: Correction: miR-217 inhibits triple-negative breast cancer cell growth, migration, and invasion through targeting KLF5
Source: PLoS One. 2026 Jul 20;21(7):e0354115. doi: 10.1371/journal.pone.0354115 (PMC13384268; doi:10.1371/journal.pone.0354115)
Supplement: S3 File — (XLSX) [file pone.0354115.s003.xlsx]

## Sheet: Figure 1C
Dual luciferase reporter assay
		Group
		mimics ctrl			miR-217 mimics			Unprocessed readings
pMIR-repoter	firefly	664410	633710	681550	503980	491280	464700
	renilla	187250	185840	223870	125950	107950	104000
pMIR-KLF5-3UTR	firefly	838090	790100	764180	342940	384980	350100
	renilla	127750	132250	138210	110540	112430	102140
pMIR-KLF5-3UTR-MUT1	firefly	569900	667000	498020	94513	98535	116690
	renilla	252750	305630	218510	65255	68252	90879
pMIR-KLF5-3UTR-MUT2	firefly	202330	165620	141360	39408	33999	31365
	renilla	141660	131230	123070	26257	23166	22751
pMIR-KLF5-3UTR-MUT3	firefly	513970	456940	396960	125040	120610	127950
	renilla	272060	236260	211730	58657	55503	77727
		firely/renilla										Step 1
pMIR-repoter		3.54825	3.40998	3.0444	4.00143	4.551	4.46827
pMIR-KLF5-3UTR		6.56039	5.97429	5.52912	3.10241	3.42418	3.42765
pMIR-KLF5-3UTR-MUT1		2.2548	2.18238	2.27916	1.44836	1.44369	1.28402
pMIR-KLF5-3UTR-MUT2		1.42828	1.26206	1.14861	1.50086	1.46762	1.37862
pMIR-KLF5-3UTR-MUT3		1.88918	1.93406	1.87484	2.13171	2.17304	1.64615
		mean value of ctrl										Step 2
pMIR-repoter		3.33421
pMIR-KLF5-3UTR		6.02127
pMIR-KLF5-3UTR-MUT1		2.23878
pMIR-KLF5-3UTR-MUT2		1.27965
pMIR-KLF5-3UTR-MUT3		1.89936
		Normalized to ctrl										Step 3
pMIR-repoter		1.0642	1.02272	0.91308	1.20011	1.36494	1.34013
pMIR-KLF5-3UTR		1.08954	0.992198	0.918265	0.515241	0.56868	0.569257
pMIR-KLF5-3UTR-MUT1		1.00715	0.974807	1.01804	0.646943	0.644857	0.573533
pMIR-KLF5-3UTR-MUT2		1.11615	0.986253	0.897601	1.17287	1.1469	1.07734
pMIR-KLF5-3UTR-MUT3		0.99464	1.01827	0.987091	1.12233	1.14409	0.866685
		mean	SD		mean	SD			Data are used for graphing			Step 4
pMIR-repoter		1	0.0780788		1.30173	0.0888707
pMIR-KLF5-3UTR		1	0.0859016		0.551059	0.0310209
pMIR-KLF5-3UTR-MUT1		1	0.0224861		0.621779	0.0417941
pMIR-KLF5-3UTR-MUT2		1	0.10992		1.13237	0.049391
pMIR-KLF5-3UTR-MUT3		1	0.0162643		1.04437	0.154263
Two-way ANOVA												Step 5
Sidak's multiple comparisons test	Mean Diff.	95% CI of diff.	Significant?	Summary	Adjusted P Value
LV-ctrl - LV-mir-217
pMIR-reptor	-0.302	-0.521 to -0.0825	Yes	**	0.0087
KLF5 3'UTR	0.449	0.230 to 0.668	Yes	***	0.0007
Mut1	0.378	0.159 to 0.597	Yes	**	0.0021
Mut2	-0.132	-0.352 to 0.0868	No	ns	0.3348
Mut1,2	-0.0444	-0.264 to 0.175	No	ns	0.9739

## Sheet: Figure 2A
		Ct Value								Step 1		Step 2				Step 3		Step 4				Step 5
		miR-217				U6				mean U6		ΔCt=miR217 Ct-mean U6				mean ΔCt (Ctrl group)		ΔΔCt=ΔCt-mean ΔCt (Ctrl group)				Power=2-ΔΔCt
HCC1806	Lv-ctrl	39.6903	39.0622	39.9982		17.9682	17.6463	17.6802		17.7649		21.9254		22.2333		22.0793		-0.153959		0.153959		1.11262		0.898781
	Lv-miR-217	25.3164	25.4348	26.5551		18.6626	18.2539	18.6799		18.5321		6.9027	6.78422					-15.1766	-15.2951			37035.5	40205.5
HCC1937	Lv-ctrl	38.4208	40.3221	40.3401		19.2937	18.705	18.0848		18.6945			21.6276	21.6456		21.6366			-0.009017	0.009017			1.00627	0.993769
	Lv-miR-217	24.9469	25.0778	25.6116		18.8102	18.7984	18.4376		18.6821		6.26482	6.39568					-15.3718	-15.2409			42399.5	38723
																						Data are used for graphing
												21.9254	21.2973	22.2333		21.8187		0.106711	-0.521341	0.414629		0.928703	1.43529	0.750212
												6.78422	6.9027	8.023				-15.0344	-14.916	-13.7956		33559.5	30913.6	14220.2
												19.7263	21.6276	21.6456		20.9998		-1.27354	0.627752	0.645786		2.41754	0.647184	0.639144
												6.26482	6.39568	6.92955				-14.735	-14.6041	-14.0703		27269.3	24904.8	17201.6

## Sheet: Figure 2B
OD's value	HCC1937		HCC1806
	Lv-ctrl	Lv-miR-217	Lv-ctrl	Lv-miR-217
	1	2	3	4		Day1
A	0.231	0.201	0.164	0.147	Blank 570
B	0.22	0.209	0.155	0.143	Blank 570
C	0.235	0.199	0.158	0.144	Blank 570
	1	2	3	4		Day2
A	0.327	0.268	0.252	0.216	Blank 570
B	0.305	0.263	0.248	0.219	Blank 570
C	0.329	0.269	0.249	0.218	Blank 570
	1	2	3	4		Day3
A	0.435	0.343	0.429	0.346	Blank 570
B	0.421	0.336	0.424	0.339	Blank 570
C	0.439	0.358	0.443	0.337	Blank 570
	1	2	3	4		Day4
A	0.622	0.509	0.832	0.644	Blank 570
B	0.609	0.483	0.83	0.594	Blank 570
C	0.64	0.508	0.81	0.589	Blank 570
		day1	day2	day3	day4		Step 1
HCC1937	Lv-ctrl	0.231	0.327	0.435	0.622
		0.22	0.305	0.421	0.609
		0.235	0.329	0.439	0.64
	Lv-miR-217	0.201	0.268	0.343	0.509
		0.209	0.263	0.336	0.483
		0.199	0.269	0.358	0.508
HCC1806	Lv-ctrl	0.164	0.252	0.429	0.832
		0.155	0.248	0.424	0.83
		0.158	0.249	0.443	0.81
	Lv-miR-217	0.147	0.216	0.346	0.644
		0.143	0.219	0.339	0.594
		0.144	0.218	0.337	0.589
		Normalized to day1					Step2
		day1	day2	day3	day4
HCC1937	Lv-ctrl	1.0102	1.43003	1.90233	2.72011
		0.962098	1.33382	1.84111	2.66326
		1.0277	1.43877	1.91982	2.79883
	Lv-miR-217	0.990148	1.3202	1.68966	2.50739
		1.02956	1.29557	1.65517	2.37931
		0.980296	1.32512	1.76355	2.50246			Data are used for graphing
HCC1806	Lv-ctrl	1.03145	1.58491	2.69811	5.2327
		0.974843	1.55975	2.66667	5.22013
		0.993711	1.56604	2.78616	5.09434
	Lv-miR-217	1.01613	1.49308	2.3917	4.4516
		0.988477	1.51382	2.34331	4.10598
		0.995389	1.50691	2.32949	4.07142
Table Analyzed	HCC1937
Two-way ANOVA	Ordinary
Alpha	0.05
Source of Variation	% of total variation	P value	P value summary	Significant?
Interaction	1.82	< 0.0001	****	Yes
Time	90.7	< 0.0001	****	Yes
Group	7.1	< 0.0001	****	Yes
Table Analyzed	HCC1806
Two-way ANOVA	Ordinary
Alpha	0.05
Source of Variation	% of total variation	P value	P value summary	Significant?
Interaction	1.786	< 0.0001	****	Yes
Time	96.51	< 0.0001	****	Yes
Group	1.481	< 0.0001	****	Yes

## Sheet: Figure 2C
OD's value
	HCC1806			HCC1937
Lv-ctrl	0.083	0.064	0.083	0.142	0.141	0.143	Blank 570	Data are used for graphing
Lv-miR-217	0.052	0.046	0.049	0.107	0.107	0.106	Blank 570
	Experment 1	Experment 2	Experment 3	Experment 1	Experment 2	Experment 3
	Compared groups within the same experiment
	Column A	HCC1806 LV-ctrl			Column B	HCC1937 LV-miR-217		Step 1
	vs.	vs.			vs.	vs.
	Column B	HCC1806 LV-miR-217			Column A	HCC1937 LV-ctrl
	Paired t test				Paired t test
	P value	0.0301			P value	0.0006
	P value summary	*			P value summary	***
	Significantly different? (P < 0.05)	Yes			Significantly different? (P < 0.05)	Yes
	One- or two-tailed P value?	Two-tailed			One- or two-tailed P value?	Two-tailed

## Sheet: Figure 3B
OD's value											Step 1
	1	2	3	4	5	6	7	8			Normalized to Day 0
A		HCC1806			HCC1937				Blank 570
B	Lv-miR-217	0.098	0.098	0.115	0.176	0.136	0.133		Blank 570		0.945335	0.945335	1.10932	1.18652	0.916856	0.896631
C	Lv-miR-217+KLF5	0.17	0.185	0.166	0.204	0.184	0.181		Blank 570	day0	0.978885	1.06526	0.955852	1.07557	0.970121	0.954304
D	Lv-ctrl	0.183	0.159	0.151	0.185	0.173	0.172		Blank 570		1.11359	0.967548	0.918866	1.04717	0.979243	0.973583
E									Blank 570
F									Blank 570
	1	2	3	4	5	6	7	8
A		HCC1806			HCC1937				Blank 570
B	Lv-miR-217	0.129	0.13	0.154	0.169	0.166	0.161		Blank 570		1.24437	1.25402	1.48553	1.13933	1.1191	1.0854
C	Lv-miR-217+KLF5	0.218	0.242	0.216	0.232	0.22	0.213		Blank 570	day1	1.25528	1.39347	1.24376	1.2232	1.15993	1.12302
D	Lv-ctrl	0.228	0.218	0.208	0.214	0.21	0.21		Blank 570		1.38743	1.32657	1.26572	1.21132	1.18868	1.18868
E									Blank 570
F									Blank 570
	1	2	3	4	5	6	7	8
A		HCC1806			HCC1937				Blank 570
B	Lv-miR-217	0.165	0.172	0.16	0.262	0.262	0.252		Blank 570		1.59164	1.65916	1.54341	1.76629	1.76629	1.69888
C	Lv-miR-217+KLF5	0.387	0.398	0.372	0.347	0.338	0.339		Blank 570	day2	2.22841	2.29175	2.14203	1.82953	1.78207	1.78735
D	Lv-ctrl	0.411	0.391	0.382	0.342	0.344	0.357		Blank 570		2.50101	2.37931	2.32454	1.93585	1.94717	2.02075
E									Blank 570
F									Blank 570
	1	2	3	4	5	6	7	8
A		HCC1806			HCC1937				Blank 570
B	Lv-miR-217	0.188	0.205	0.208	0.355	0.369	0.355		Blank 570		1.8135	1.97749	2.00643	2.39326	2.48764	2.39326
C	Lv-miR-217+KLF5	0.68	0.676	0.694	0.507	0.501	0.459		Blank 570	day3	3.91555	3.89251	3.99616	2.67311	2.64148	2.42004
D	Lv-ctrl	0.716	0.707	0.704	0.485	0.484	0.48		Blank 570		4.357	4.30223	4.28398	2.74528	2.73962	2.71698
E									Blank 570
F									Blank 570
	1	2	3	4	5	6	7	8
A		HCC1806			HCC1937				Blank 570
B	Lv-miR-217	0.184	0.212	0.213	0.418	0.411	0.39		Blank 570		1.77492	2.04502	2.05466	2.81798	2.77079	2.62921
C	Lv-miR-217+KLF5	0.949	0.948	0.961	0.603	0.601	0.575		Blank 570	day4	5.46449	5.45873	5.53359	3.17926	3.16872	3.03163
D	Lv-ctrl	1.009	1.102	1.061	0.645	0.639	0.645		Blank 570		6.13996	6.70588	6.45639	3.65094	3.61698	3.65094
E									Blank 570
F									Blank 570
	1	2	3	4	5	6	7	8
A		HCC1806			HCC1937				Blank 570
B	Lv-miR-217	0.175	0.222	0.219	0.574	0.553	0.481		Blank 570		1.6881	2.14148	2.11254	3.86966	3.72809	3.2427	Data are used for analysis
C	Lv-miR-217+KLF5	1.122	1.235	1.251	0.898	0.911	0.872		Blank 570	day5	6.46065	7.11132	7.20345	4.73462	4.80316	4.59754
D	Lv-ctrl	1.317	1.409	1.465	0.963	0.94	0.948		Blank 570		8.0142	8.57404	8.91481	5.45094	5.32075	5.36604
E									Blank 570
F									Blank 570
	HCC1806								HCC1937
	Two-way ANOVA								Two-way ANOVA
	Within each row, compare columns (simple effects within rows)								Within each row, compare columns (simple effects within rows)
	Number of families	6							Number of families	6
	Number of comparisons per family	3							Number of comparisons per family	3
	Alpha	0.05							Alpha	0.05
	Tukey's multiple comparisons test	Mean Diff.	95% CI of diff.	Significant?	Summary				Tukey's multiple comparisons test	Mean Diff.	95% CI of diff.	Significant?	Summary
	0								0
	Lv-ctrl vs. Lv-miR-217	5.3e-06	-0.372 to 0.372	No	ns				Lv-ctrl vs. Lv-miR-217	-4.33e-06	-0.212 to 0.212	No	ns
	Lv-ctrl vs. Lv-miR-217+KLF5	4.23e-06	-0.372 to 0.372	No	ns				Lv-ctrl vs. Lv-miR-217+KLF5	-1.99e-08	-0.212 to 0.212	No	ns
	Lv-miR-217 vs. Lv-miR-217+KLF5	-1.07e-06	-0.372 to 0.372	No	ns				Lv-miR-217 vs. Lv-miR-217+KLF5	4.31e-06	-0.212 to 0.212	No	ns
	1								1
	Lv-ctrl vs. Lv-miR-217	-0.00139	-0.374 to 0.371	No	ns				Lv-ctrl vs. Lv-miR-217	0.0816	-0.130 to 0.293	No	ns
	Lv-ctrl vs. Lv-miR-217+KLF5	0.0291	-0.343 to 0.401	No	ns				Lv-ctrl vs. Lv-miR-217+KLF5	0.0275	-0.184 to 0.239	No	ns
	Lv-miR-217 vs. Lv-miR-217+KLF5	0.0305	-0.342 to 0.403	No	ns				Lv-miR-217 vs. Lv-miR-217+KLF5	-0.0541	-0.266 to 0.158	No	ns
	2								2
	Lv-ctrl vs. Lv-miR-217	0.804	0.431 to 1.18	Yes	****				Lv-ctrl vs. Lv-miR-217	0.224	0.0124 to 0.436	Yes	*
	Lv-ctrl vs. Lv-miR-217+KLF5	0.181	-0.192 to 0.553	No	ns				Lv-ctrl vs. Lv-miR-217+KLF5	0.168	-0.0434 to 0.380	No	ns
	Lv-miR-217 vs. Lv-miR-217+KLF5	-0.623	-0.995 to -0.250	Yes	***				Lv-miR-217 vs. Lv-miR-217+KLF5	-0.0558	-0.268 to 0.156	No	ns
	3								3
	Lv-ctrl vs. Lv-miR-217	2.38	2.01 to 2.75	Yes	****				Lv-ctrl vs. Lv-miR-217	0.309	0.0976 to 0.521	Yes	**
	Lv-ctrl vs. Lv-miR-217+KLF5	0.38	0.00724 to 0.752	Yes	*				Lv-ctrl vs. Lv-miR-217+KLF5	0.156	-0.0559 to 0.367	No	ns
	Lv-miR-217 vs. Lv-miR-217+KLF5	-2	-2.37 to -1.63	Yes	****				Lv-miR-217 vs. Lv-miR-217+KLF5	-0.153	-0.365 to 0.0582	No	ns
	4								4
	Lv-ctrl vs. Lv-miR-217	4.48	4.10 to 4.85	Yes	****				Lv-ctrl vs. Lv-miR-217	0.9	0.689 to 1.11	Yes	****
	Lv-ctrl vs. Lv-miR-217+KLF5	0.948	0.576 to 1.32	Yes	****				Lv-ctrl vs. Lv-miR-217+KLF5	0.513	0.301 to 0.725	Yes	****
	Lv-miR-217 vs. Lv-miR-217+KLF5	-3.53	-3.90 to -3.15	Yes	****				Lv-miR-217 vs. Lv-miR-217+KLF5	-0.387	-0.599 to -0.176	Yes	***
	5								5
	Lv-ctrl vs. Lv-miR-217	6.52	6.15 to 6.89	Yes	****				Lv-ctrl vs. Lv-miR-217	1.77	1.55 to 1.98	Yes	****
	Lv-ctrl vs. Lv-miR-217+KLF5	1.58	1.20 to 1.95	Yes	****				Lv-ctrl vs. Lv-miR-217+KLF5	0.667	0.456 to 0.879	Yes	****
	Lv-miR-217 vs. Lv-miR-217+KLF5	-4.94	-5.32 to -4.57	Yes	****				Lv-miR-217 vs. Lv-miR-217+KLF5	-1.1	-1.31 to -0.887	Yes	****

## Sheet: Figure 4A
	1			2			3
HCC1806(0hr)	Area	High	wound	Area	High	wound	Area	High	wound
Lv-miR-217	313774	1021	307.32	306825	1021	300.514	298796	1025	291.508
Lv-miR-217+KLF5	298248	1020	292.4	278145	1022	272.158	296275	1020	290.466
Lv-ctrl	324849	1020	318.479	312532	1021	306.104	296522	1024	289.572
HCC1806(14hr)
Lv-miR-217	251079	1018	246.639	218374	1020	214.092	237896	1023	232.547
Lv-miR-217+KLF5	68486	1009	67.8751	1704	76	22.4211	101972	1017	100.267
Lv-ctrl	155342	1020	152.296	122559	1017	120.51	91351	1023	89.2972
	1			2			3
HCC1937(0hr)	Area	High	wound	Area	High	wound	Area	High	wound
Lv-ctrl	318805	1022	311.942	316291	1022	309.482	308765	1024	301.528
Lv-miR-217	298482	1022	292.057	298645	1019	293.077	305331	1022	298.758
Lv-miR-217+KLF5	256494	1022	250.973	249457	1020	244.566	302042	1020	296.12
HCC1937(16hr)	Area	High	wound	Area	High	wound	Area	High	wound
Lv-ctrl	144548	1016	142.272	144071	1014	142.082	170123	1023	166.298
Lv-miR-217	179944	1017	176.936	189714	1017	186.543	156892	1017	154.269
Lv-miR-217+KLF5	97580	1009	96.7096	90130	1008	89.4147	145175	1016	142.889
			Wound(0hr)-Wound(14hr)							Step 1
HCC1806			wound closure			wound closure			wound closure
Lv-miR-217			60.6808			86.422			58.9609
Lv-miR-217+KLF5			224.525			249.736			190.198
Lv-ctrl			166.183			185.593			200.275
HCC1937
Lv-ctrl			169.671			167.401			135.23
Lv-miR-217			115.121			106.534			144.489
Lv-miR-217+KLF5			154.263			155.151			153.231
			Wound(0hr)-Wound(14hr)							Data used for graphing
HCC1806			wound closure			wound closure			wound closure
Lv-miR-217			60.6808			86.422			58.9609
Lv-miR-217+KLF5			224.525			249.736			190.198
Lv-ctrl			166.183			185.593			200.275
HCC1937
Lv-ctrl			169.671			167.401
Lv-miR-217			115.121			106.534
Lv-miR-217+KLF5			154.263			155.151
HCC1806
One-way ANOVA
Number of families	1
Number of comparisons per family	3
Alpha	0.05
Tukey's multiple comparisons test	Mean Diff.	95% CI of diff.	Significant?	Summary	Adjusted P Value
Lv-ctrl vs. Lv-mir-217	115	38.0 to 193	Yes	*	0.0231
Lv-ctrl vs. Lv-mir-217+KLF5	-37.5	-178 to 103	No	ns	0.4243
Lv-mir-217 vs. Lv-mir-217+KLF5	-153	-216 to -89.3	Yes	**	0.009
HCC1937
One-way ANOVA
Number of families	1
Number of comparisons per family	3
Alpha	0.05
Tukey's multiple comparisons test	Mean Diff.	95% CI of diff.	Significant?	Summary	Adjusted P Value
Lv-ctrl vs. Lv-mir-217	57.7	0.364 to 115	Yes	*	0.0496
Lv-ctrl vs. Lv-mir-217+KLF5	19.7	-39.1 to 78.4	No	ns	0.1549
Lv-mir-217 vs. Lv-mir-217+KLF5	-38	-39.4 to -36.6	Yes	*	0.0211

## Sheet: Figure 4B
	OD's value	HCC1806			HCC1937
		1	2	3	4	5	6
Lv-miR-217	A	0.064	0.064	0.105	0.132	0.133	0.173	Blank 570
Lv-miR-217+KLF5	B	0.089	0.09	0.13	0.166	0.167	0.206	Blank 570
Lv-ctrl	C	0.125	0.118	0.159	0.193	0.193	0.234	Blank 570
		Experment 1	Experment 2	Experment 3	Experment 1	Experment 2	Experment 3
		Compared groups within the same experiment
One way ANOVA
HCC1806
Number of families	1
Number of comparisons per family	3
Alpha	0.05
Tukey's multiple comparisons test	Mean Diff.	95% CI of diff.	Significant?	Summary	Adjusted P Value
Lv-ctrl vs. Lv-mir-217	0.05633	0.04259 to 0.07008	Yes	**	0.0025
Lv-ctrl vs. Lv-mir-217+KLF5	0.031	0.01618 to 0.04582	Yes	*	0.0119
Lv-mir-217 vs. Lv-mir-217+KLF5	-0.02533	-0.02730 to -0.02337	Yes	****	< 0.0001
HCC1937
Number of families	1
Number of comparisons per family	3
Alpha	0.05
Tukey's multiple comparisons test	Mean Diff.	95% CI of diff.	Significant?	Summary	Adjusted P Value
Lv-ctrl vs. Lv-mir-217	0.06067	0.05870 to 0.06263	Yes	****	< 0.0001
Lv-ctrl vs. Lv-mir-217+KLF5	0.027	0.02360 to 0.03040	Yes	****	< 0.0001
Lv-mir-217 vs. Lv-mir-217+KLF5	-0.03367	-0.03563 to -0.03170	Yes	****	< 0.0001

## Sheet: Figure 4C
	OD's value	HCC1806			HCC1937
		1	2	3	4	5	6
Lv-ctrl	A	0.317	0.32	0.36	0.265	0.263	0.304	Blank 570
Lv-miR-217	B	0.191	0.192	0.232	0.107	0.101	0.142	Blank 570
Lv-miR-217+KLF5	C	0.306	0.318	0.358	0.134	0.134	0.174	Blank 570
		Experment 1	Experment 2	Experment 3	Experment 1	Experment 2	Experment 3
HCC1806
Number of families	1
Number of comparisons per family	3
Alpha	0.05
Tukey's multiple comparisons test	Mean Diff.	95% CI of diff.	Significant?	Summary	Adjusted P Value
Lv-ctrl vs. Lv-mir-217	0.1273	0.1234 to 0.1313	Yes	****	< 0.0001
Lv-ctrl vs. Lv-mir-217+KLF5	0.005	-0.01267 to 0.02267	No	ns	0.3961
Lv-mir-217 vs. Lv-mir-217+KLF5	-0.1223	-0.1439 to -0.1007	Yes	***	0.0005
HCC1937
Number of families	1
Number of comparisons per family	3
Alpha	0.05
Tukey's multiple comparisons test	Mean Diff.	95% CI of diff.	Significant?	Summary	Adjusted P Value
Lv-ctrl vs. Lv-mir-217	0.1607	0.1528 to 0.1685	Yes	****	< 0.0001
Lv-ctrl vs. Lv-mir-217+KLF5	0.13	0.1266 to 0.1334	Yes	****	< 0.0001
Lv-mir-217 vs. Lv-mir-217+KLF5	-0.03067	-0.04160 to -0.01973	Yes	**	0.0066
